# Supplementary material for: Transcriptomic Analysis of Yunwu Tribute Tea Leaves under Cold Stress
Source: Curr Issues Mol Biol. 2023 Jan 13;45(1):699–720. doi: 10.3390/cimb45010047 (PMC9857825; doi:10.3390/cimb45010047)
Supplement: Supplementary file 1 [file cimb-45-00047-s001.zip]

Archive with 1 entries (1 files):
- cimb-2083673-supplementary.pdf
